# Supplementary material for: Multinucleated Giant Cells Induced by a Silk Fibroin Construct Express Proinflammatory Agents: An Immunohistological Study
Source: Materials (Basel). 2021 Jul 19;14(14):4038. doi: 10.3390/ma14144038 (PMC8307820; doi:10.3390/ma14144038)
Supplement: Supplementary file 1 [file materials-14-04038-s001.zip]

Archive with 1 entries (1 files):
- materials-1176259-supplementary.pdf
